# Supplementary material for: Temporal recalibration for improving prognostic model development and risk predictions in settings where survival is improving over time
Source: Int J Epidemiol. 2020 Apr 3;49(4):1316–25. doi: 10.1093/ije/dyaa030 (PMC7750972; doi:10.1093/ije/dyaa030)
Supplement: dyaa030_Supplementary_Data [file dyaa030_supplementary_data.zip]

Archive with 5 entries (4 files):
- dyaa030-suppl_data/
- dyaa030-suppl_data/ije-2019-05-0635-File011.pdf
- dyaa030-suppl_data/ije-2019-05-0635-File012.pdf
- dyaa030-suppl_data/ije-2019-05-0635-File013.pdf
- dyaa030-suppl_data/ije-2019-05-0635-File014.pdf
